# Supplementary material for: Ageing, Sex Differences, and REDs Risk in Endurance Runners: An Integrated Cross-Sectional Study Protocol
Source: Sports (Basel). 2026 Mar 19;14(3):121. doi: 10.3390/sports14030121 (PMC13030092; doi:10.3390/sports14030121)
Supplement: Supplementary file 1 [file sports-14-00121-s001.zip]

Archive with 3 entries (3 files):
- Figure S1.jpeg
- Supplementary File S1.pdf
- Supplementary File S2.pdf
